# Supplementary material for: Lamium album Flower Extracts: A Novel Approach for Controlling Fusarium Growth and Mycotoxin Biosynthesis
Source: Toxins (Basel). 2023 Nov 13;15(11):651. doi: 10.3390/toxins15110651 (PMC10675686; doi:10.3390/toxins15110651)
Supplement: Supplementary file 1 [file toxins-15-00651-s001.zip]

Archive with 1 entries (1 files):
- toxins-2634042-supplementary.pdf
